# Supplementary material for: The Physical Adsorption of Gelatinized Starch with Tannic Acid Decreases the Inhibitory Activity of the Polyphenol against α-Amylase
Source: Foods. 2021 May 28;10(6):1233. doi: 10.3390/foods10061233 (PMC8226663; doi:10.3390/foods10061233)
Supplement: Supplementary file 1 [file foods-10-01233-s001.zip]

Archive with 1 entries (1 files):
- foods-1157271-supplementary.pdf
